# Supplementary material for: Characterization of CD34+ Cells from Patients with Acute Myeloid Leukemia (AML) and Myelodysplastic Syndromes (MDS) Using a t-Distributed Stochastic Neighbor Embedding (t-SNE) Protocol
Source: Cancers (Basel). 2024 Mar 28;16(7):1320. doi: 10.3390/cancers16071320 (PMC11010974; doi:10.3390/cancers16071320)
Supplement: Supplementary file 1 [file cancers-16-01320-s001.zip]

Archive with 1 entries (1 files):
- cancers-2918233-supplementary.pdf
